# Supplementary material for: Mapping of Recognition Sites of Monoclonal Antibodies Responsible for the Inhibition of Pneumolysin Functional Activity
Source: Biomolecules. 2020 Jul 8;10(7):1009. doi: 10.3390/biom10071009 (PMC7408604; doi:10.3390/biom10071009)
Supplement: Supplementary file 1 [file biomolecules-10-01009-s001.zip]

Archive with 4 entries (4 files):
- Supplementary file_Tables S1.docx.pdf
- Supplementary file_Figure S1.pdf
- Supplementary file_Figure S2.pdf
- Supplementary file_Table S2.docx.pdf
